# Supplementary material for: The EpiDiverse Plant Epigenome-Wide Association Studies (EWAS) Pipeline
Source: Epigenomes. 2021 May 4;5(2):12. doi: 10.3390/epigenomes5020012 (PMC8594691; doi:10.3390/epigenomes5020012)
Supplement: Supplementary file 1 [file epigenomes-05-00012-s001.zip]

Archive with 1 entries (1 files):
- epigenomes-1165117-Supplementary.pdf
